# Supplementary material for: Heterogeneous Evolution of HIV-1 CRF01_AE in Men Who Have Sex with Men (MSM) and Other Populations in China
Source: PLoS One. 2015 Dec 1;10(12):e0143699. doi: 10.1371/journal.pone.0143699 (PMC4666620; doi:10.1371/journal.pone.0143699)
Supplement: S1 File — (XLS) [file pone.0143699.s002.xls]

## Sheet: Sheet1
Accession number
AB032740
AB032741
AB052995
AB070352
AB220944
AB220945
AB220946
AB220947
AB220948
AB253423
AB253424
AB253425
AB253426
AB253427
AB253635
AB253636
AB253637
AB253638
AB253639
AB253640
AB253641
AB253642
AB253643
AB253644
AB253645
AB253646
AB253647
AB253649
AB253650
AB253654
AB253655
AB253656
AB253659
AB253660
AB253661
AB253662
AB253663
AB253664
AB253665
AB253666
AB253667
AB253668
AB253669
AB253670
AB253671
AB253673
AB253674
AB253676
AB253677
AB253681
AB253682
AB253683
AB253684
AB253685
AB253686
AB253687
AB253688
AB253689
AB253690
AB253691
AB253692
AB253693
AB253694
AB253695
AB253696
AB253697
AB253698
AB253699
AB253700
AB253701
AB253702
AB253703
AB253704
AB253705
AB253706
AB253707
AB253709
AB253710
AB253711
AB253712
AB253713
AB253714
AB253715
AB253716
AB253717
AB253718
AB253719
AB253720
AB253722
AB253723
AB253724
AB485652
AB485653
AB485654
AB485655
AB565503
AB703616
AF164485
AF197338
AF197339
AF197340
AF197341
AF259954
AF259955
AY008714
AY008718
AY125894
AY358036
AY358037
AY358038
AY358039
AY358040
AY358041
AY358043
AY358044
AY358045
AY358046
AY358047
AY358048
AY358049
AY358050
AY358051
AY358052
AY358056
AY358057
AY358059
AY358060
AY358061
AY358062
AY358063
AY358064
AY358065
AY358066
AY358067
AY358068
AY444803
AY444804
AY444805
AY444806
AY713419
AY713420
AY713421
AY713422
AY713423
AY713424
AY713425
AY945712
AY945713
AY945716
AY945717
AY945718
AY945719
AY945720
AY945721
AY945722
AY945724
AY945725
AY945726
AY945727
AY945728
AY945730
AY945731
AY945732
DQ234790
DQ314731
DQ314732
DQ354117
DQ789392
DQ859178
DQ859179
DQ859180
EF036527
EF036528
EF036530
EF036531
EF036532
EF036534
EF036535
EF036536
FJ185228
FJ185229
FJ185230
FJ185231
FJ185232
FJ185233
FJ185234
FJ185235
FJ185236
FJ185237
FJ185238
FJ185239
FJ185240
FJ185241
FJ185242
FJ185243
FJ185244
FJ185245
FJ185246
FJ185247
FJ185248
FJ185249
FJ185250
FJ185251
FJ185252
FJ185253
FJ185254
FJ185255
FJ185256
FJ185257
FJ185258
FJ185259
FJ185260
FJ441290
GQ477441
GQ845124
GQ845125
GQ845126
GU564221
GU564222
GU564223
GU564224
GU564225
GU564227
GU564228
GU564229
GU564230
HQ215553
HQ215555
JN248318
JN248324
JN248327
JN248328
JN248330
JN248334
JN248336
JN248338
JN248339
JN248341
JN248342
JN248355
JN248356
JN860761
JN860763
JN860764
JN860766
JN860767
JN860768
JX112796
JX112797
JX112798
JX112799
JX112800
JX112801
JX112802
JX112803
JX112805
JX112806
JX112807
JX112808
JX112809
JX112810
JX112811
JX112813
JX112814
JX112815
JX112816
JX112817
JX112818
JX112819
JX112820
JX112821
JX112822
JX112823
JX112824
JX112825
JX112826
JX112827
JX112828
JX112829
JX112830
JX112831
JX112832
JX112833
JX112834
JX112835
JX112836
JX112837
JX112838
JX112839
JX112840
JX112841
JX112842
JX112843
JX112844
JX112845
JX112846
JX112847
JX112848
JX112849
JX112850
JX112851
JX112853
JX112854
JX112855
JX112856
JX112857
JX112858
JX112859
JX112860
JX112861
JX112862
JX112863
JX112864
JX112865
JX112866
JX112867
JX112868
JX112870
JX446666
JX446710
JX446711
JX446712
JX446713
JX446714
JX446715
JX446716
JX446717
JX446718
JX446719
JX446736
JX446737
JX446755
JX446756
JX446757
JX446758
JX446759
JX446760
JX446761
JX446763
JX446764
JX446848
JX446849
JX446850
JX446851
JX446852
JX446853
JX446854
JX446855
JX446856
JX446877
JX446899
JX446900
JX446901
JX446902
JX446903
JX446916
JX446918
JX446919
JX446920
JX446921
JX446922
JX446923
JX446924
JX446925
JX446926
JX446987
JX446988
JX446990
JX446991
JX446992
JX446993
JX446994
JX446995
JX446996
JX447018
JX447019
JX447020
JX447021
JX447022
JX447023
JX447024
JX447025
JX447026
JX447027
JX447028
JX447029
JX447030
JX447031
JX447032
JX447054
JX447055
JX447056
JX447057
JX447058
JX447059
JX447060
JX447061
JX447062
JX447063
JX447064
JX447065
JX447067
JX447072
JX447073
JX447074
JX447075
JX447076
JX447077
JX447078
JX447079
JX447080
JX447081
JX447082
JX447083
JX447084
JX447085
JX447086
JX447087
JX447089
JX447090
JX447091
JX447093
JX447122
JX447123
JX447124
JX447125
JX447126
JX447127
JX447128
JX447129
JX447130
JX447131
JX447132
JX447133
JX447134
JX447135
JX447136
JX447137
JX447268
JX447283
JX447284
JX447285
JX447286
JX447287
JX447300
JX447301
JX447302
JX447303
JX447304
JX447305
JX447306
JX447307
JX447308
JX447309
JX447312
JX447313
JX447314
JX447315
JX447316
JX447317
JX447349
JX447350
JX447351
JX447352
JX447353
JX447354
JX447355
JX447356
JX447357
JX447358
JX447359
JX447360
JX447361
JX447362
JX447363
JX447364
JX447365
JX447366
JX447368
JX447403
JX447404
JX447406
JX447407
JX447408
JX447409
JX447410
JX447411
JX447413
JX447414
JX447415
JX447416
JX447454
JX447455
JX447456
JX447458
JX447459
JX447460
JX447461
JX447462
JX447463
JX447464
JX447465
JX447466
JX447467
JX447468
JX447470
JX447471
JX447472
JX447499
JX447500
JX447501
JX447502
JX447503
JX447504
JX447505
JX447506
JX447507
JX447508
JX447535
JX447536
JX447537
JX447538
JX447539
JX447540
JX447541
JX447542
JX447543
JX447544
JX447589
JX447590
JX447591
JX447592
JX447593
JX447594
JX447595
JX447618
JX447619
JX447620
JX447638
JX447639
JX447640
JX447641
JX447642
JX447643
JX447644
JX447645
JX447646
JX447678
JX447679
JX447680
JX447681
JX447682
JX447683
JX447684
JX447685
JX447686
JX447687
JX447709
JX447710
JX447711
JX447712
JX447713
JX447714
JX447715
JX447716
JX447717
JX447718
JX447719
JX447720
JX447721
JX447722
JX447723
JX447724
JX447725
JX447726
JX447727
JX447729
JX447730
JX447731
JX447732
JX447733
JX447734
JX447735
JX447884
JX447885
JX447886
JX447887
JX447888
JX447889
JX447890
JX447891
JX447936
JX448019
JX448020
JX448021
JX448022
JX448023
JX448024
JX448026
JX448027
JX448028
JX448029
JX448030
JX448031
JX448057
JX448058
JX448059
JX448060
JX448061
JX448063
JX448064
JX448065
JX448066
JX448067
JX863920
JX960603
JX960604
JX960605
JX960606
JX960607
JX960608
JX960609
JX960610
JX960611
JX960612
JX960613
JX960614
JX960615
JX960616
JX960617
JX960618
JX960619
JX960620
JX960621
JX960622
JX960623
JX960624
JX960625
JX960626
JX960627
JX960628
JX960629
JX960630
JX960631
JX960632
JX960633
JX960634
KC596061
KC596062
KC596063
KC596064
KC596065
KC870029
KC870039
KC870041
KF835499
KF835502
KF835503
KF835504
KF835505
KF835513
KF835514
KF835516
KF835518
KF835519
KF835523
KF835527
KF835528
KF835533
KF835536
KF835538
KF835542
KF835543
KF859741
KP109504
KP109505
KP109506
KP109507
KP109508
KP109513
KP411840
KP411842
U51188
U51189
U54771
